# Supplementary material for: Determination of Floral Origin Markers of Latvian Honey by Using IRMS, UHPLC-HRMS, and 1H-NMR
Source: Foods. 2021 Dec 24;11(1):42. doi: 10.3390/foods11010042 (PMC8750591; doi:10.3390/foods11010042)
Supplement: Supplementary file 1 [file foods-11-00042-s001.zip]

Archive with 2 entries (2 files):
- Supplementary figures.pdf
- Supplementary workbook.xlsx
